# Supplementary material for: ﻿Morphological and phylogenetic analyses reveal two new species of the Fusariumfujikuroi (Hypocreales, Nectriaceae) species complex in China
Source: MycoKeys. 2025 Jan 16;112:127–63. doi: 10.3897/mycokeys.112.133472 (PMC11758097; doi:10.3897/mycokeys.112.133472)
Supplement: XML Treatment for Fusarium castaneophilum [file mycokeys.112.133472-treatment1.xml]

<!DOCTYPE tp:taxon-treatment
  PUBLIC "-//TaxonX//DTD Taxonomic Treatment Publishing DTD v0 20100105//EN" "tax-treatment-NSO.dtd">
<tp:taxon-treatment xmlns:tp="http://www.plazi.org/taxpub"><tp:treatment-meta><kwd-group><label>Taxon classification</label><kwd>
                <named-content content-type="kingdom">Fungi</named-content>
              </kwd><kwd>
                <named-content content-type="order">Hypocreales</named-content>
              </kwd><kwd>
                <named-content content-type="family">Nectriaceae</named-content>
              </kwd></kwd-group><mixed-citation publication-type="journal"><person-group><name><surname>Zhang</surname><given-names>Mingwei</given-names></name><name><surname>Peng</surname><given-names>Cheng</given-names></name><name><surname>Li</surname><given-names>Shuji</given-names></name><name><surname>Tian</surname><given-names>Chengming</given-names></name></person-group><article-title>﻿Morphological and phylogenetic analyses reveal two new species of the <italic><tp:taxon-name><tp:taxon-name-part taxon-name-part-type="genus" reg="Fusarium">Fusarium</tp:taxon-name-part><tp:taxon-name-part taxon-name-part-type="species" reg="fujikuroi">fujikuroi</tp:taxon-name-part></tp:taxon-name></italic> (<tp:taxon-name><tp:taxon-name-part taxon-name-part-type="order">Hypocreales</tp:taxon-name-part></tp:taxon-name>, <tp:taxon-name><tp:taxon-name-part taxon-name-part-type="family">Nectriaceae</tp:taxon-name-part></tp:taxon-name>) species complex in China</article-title><source>MycoKeys</source><day>16</day><month>01</month><year>2025</year><volume>112</volume><fpage>127</fpage><lpage>163</lpage><pub-id pub-id-type="doi">10.3897/mycokeys.112.133472</pub-id></mixed-citation></tp:treatment-meta><tp:nomenclature><label>﻿</label><tp:taxon-name>
              <object-id xmlns:xlink="http://www.w3.org/1999/xlink" content-type="arpha" xlink:type="simple">2D38C09E-CD4B-552E-8A5B-C8661081BAD8</object-id>
              <tp:taxon-name-part taxon-name-part-type="genus" reg="Fusarium">Fusarium</tp:taxon-name-part>
              <tp:taxon-name-part taxon-name-part-type="species" reg="castaneophilum">castaneophilum</tp:taxon-name-part>
              <object-id xmlns:xlink="http://www.w3.org/1999/xlink" content-type="mycobank" xlink:type="simple"> 854421</object-id>
            </tp:taxon-name><tp:taxon-authority>M.W. Zhang &amp; C.M. Tian</tp:taxon-authority><tp:taxon-status xmlns:xlink="http://www.w3.org/1999/xlink" xlink:type="simple">sp. nov.</tp:taxon-status><xref ref-type="fig" rid="F2">Fig. 4</xref></tp:nomenclature><tp:treatment-sec sec-type="material" id="SECID0E21PM"><title>Type.</title><p>China • BeiJing, Huairou District <italic><tp:taxon-name><tp:taxon-name-part taxon-name-part-type="genus" reg="Castanea">Castanea</tp:taxon-name-part></tp:taxon-name></italic> Technology Test and Promotion Station (<named-content xmlns:xlink="http://www.w3.org/1999/xlink" content-type="dwc:verbatimCoordinates" xlink:type="simple"><named-content content-type="geo-json" specific-use="{&#34;type&#34;:&#34;Point&#34;,&#34;coordinates&#34;:[116.545231,40.427003]}" id="NCID0EL2PM" xlink:type="simple">40°25'37.21"N, 116°32'42.83"E</named-content></named-content>), on branch of <italic><tp:taxon-name><tp:taxon-name-part taxon-name-part-type="genus" reg="Castanea">Castanea</tp:taxon-name-part><tp:taxon-name-part taxon-name-part-type="species" reg="mollissima">mollissima</tp:taxon-name-part></tp:taxon-name></italic>, 9 Oct 2022, Y. Ren, holotype BJFC-HR08, ex-type living culture <abbrev xmlns:xlink="http://www.w3.org/1999/xlink" xlink:title="China Forestry Culture Collection Center" id="ABBRID0E22PM" xlink:type="simple">CFCC</abbrev> 70814.</p><fig id="F2" position="float" orientation="portrait"><object-id xmlns:xlink="http://www.w3.org/1999/xlink" content-type="doi" xlink:type="simple">10.3897/mycokeys.112.133472.figure4</object-id><object-id xmlns:xlink="http://www.w3.org/1999/xlink" content-type="arpha" xlink:type="simple">968D23B9-6664-5FE0-BB4B-0D57A385906D</object-id><label>Figure 4.</label><caption><p><italic><tp:taxon-name><tp:taxon-name-part taxon-name-part-type="genus" reg="Fusarium">Fusarium</tp:taxon-name-part><tp:taxon-name-part taxon-name-part-type="species" reg="castaneophilum">castaneophilum</tp:taxon-name-part></tp:taxon-name></italic> (ex-type culture <abbrev xmlns:xlink="http://www.w3.org/1999/xlink" xlink:title="China Forestry Culture Collection Center" id="ABBRID0ES3PM" xlink:type="simple">CFCC</abbrev> 70814) <bold>A</bold> colony on <abbrev xmlns:xlink="http://www.w3.org/1999/xlink" xlink:title="potato dextrose agar" id="ABBRID0EY3PM" xlink:type="simple">PDA</abbrev><bold>B</bold> colony on OA <bold>C</bold> colony on SNA <bold>D, E</bold> aerial conidiophores and conidiogenous cells <bold>F, G</bold> aerial microconidia <bold>H, I</bold> chlamydospores <bold>J</bold> aerial macroconidia. Scale bars: 10 μm (<bold>D–K</bold>)</p></caption><graphic xmlns:xlink="http://www.w3.org/1999/xlink" xlink:href="mycokeys-112-127-g004.jpg" position="float" orientation="portrait" xlink:type="simple" id="oo_1221161.jpg"><uri content-type="original_file" xlink:type="simple">https://binary.pensoft.net/fig/1221161</uri></graphic></fig></tp:treatment-sec><tp:treatment-sec sec-type="etymology" id="SECID0EP4PM"><title>Etymology.</title><p>Named after the host genus from which it was isolated, <italic><tp:taxon-name><tp:taxon-name-part taxon-name-part-type="genus" reg="Castanea">Castanea</tp:taxon-name-part></tp:taxon-name></italic>.</p></tp:treatment-sec><tp:treatment-sec sec-type="description" id="SECID0E34PM"><title>Description.</title><p>Conidiophores in aerial mycelia, 12–49 μm tall, simple or loosely irregularly branched, bearing terminal or intercalary polyphialides, smooth- and thin-walled, 5.9–35.8 × 1.9–4.3 (av. ± sd. 14.2 ± 6.5 × 2.7 ± 0.5 μm), periclinal thickening inconspicuous or absent; aerial conidia hyaline, smooth- and thin-walled, of two types: (a) microconidia ellipsoidal, obovoid to subclavate, 0–1-septate: 4.5–12 × 2–3.6 μm (av. ± sd. 7.2 ± 1.5 × 2.7 ± 0.3 μm); (b) macroconidia clavate to falcate, straight or dorsiventrally curved, with a blunt to slightly papillate apical cell and a blunt to barely notched or foot-like basal cell, smooth- and thin-walled, 1–3-septate; 1-septate conidia: 14.7–48.6 × 2.3–7.5 μm (av. ± sd. 28.9 ± 8.1 × 4.8 ± 1.3 μm); 2-septate conidia: 24.6–70.4 × 2.2–7.1 μm (av. ± sd. 39.9 ± 8.9 × 5.1 ± 0.9 μm); 3-septate conidia: 26.6–90.4 × 2.2–7.3 μm (av. ± sd. 56.3 ± 14.1 × 5 ± 1.2 μm). Chlamydospores formed in pairs or forming chains, intercalary, globose to subglobose, 7.3–9.5 µm diam, thick-walled, smooth. Sporodochia not observed.</p></tp:treatment-sec><tp:treatment-sec sec-type="description" id="SECID0EB5PM"><title>Culture characteristics.</title><p>Colonies on <abbrev xmlns:xlink="http://www.w3.org/1999/xlink" xlink:title="potato dextrose agar" id="ABBRID0EH5PM" xlink:type="simple">PDA</abbrev> growing in the dark reaching 7.8–8.0 cm diam after 7 days at 25 °C, optimal 25–30 °C (after 7 days), raised, aerial mycelia dense, colony margin filamentous, surface vinaceous purple in the center, pale luteous at the margin; reverse dark purple in the center, pure yellow at the margin. Colonies on OA growing in the dark reaching 6.8–7 cm diam after 7 days at 25 °C, raised, aerial mycelia dense, colony margin entire, surface white; reverse orange in the center, luteous at the margin. Colonies on SNA grown in the dark reaching 6.4–6.6 cm diam after 7 days at 25 °C, flat, aerial mycelia scant, colony margin entire, white; reverse white. Pigment and odor absent.</p></tp:treatment-sec><tp:treatment-sec sec-type="notes" id="SECID0EL5PM"><title>Notes.</title><p>The isolates of <italic><tp:taxon-name><tp:taxon-name-part taxon-name-part-type="genus" reg="Fusarium">F.</tp:taxon-name-part><tp:taxon-name-part taxon-name-part-type="species" reg="castaneophilum">castaneophilum</tp:taxon-name-part></tp:taxon-name></italic> were phylogenetically closely related to <italic><tp:taxon-name><tp:taxon-name-part taxon-name-part-type="genus" reg="Fusarium">F.</tp:taxon-name-part><tp:taxon-name-part taxon-name-part-type="species" reg="elaeagni">elaeagni</tp:taxon-name-part></tp:taxon-name></italic> (ex-type, LC 13627) isolated from <italic><tp:taxon-name><tp:taxon-name-part taxon-name-part-type="genus" reg="Elaeagnus">Elaeagnus</tp:taxon-name-part><tp:taxon-name-part taxon-name-part-type="species" reg="pungens">pungens</tp:taxon-name-part></tp:taxon-name></italic> in China (Fig. <xref ref-type="fig" rid="F5">2</xref>). There were 24 nucleotide position differences between the two species (7/658 in <italic><abbrev xmlns:xlink="http://www.w3.org/1999/xlink" xlink:title="translation elongation factor 1-alpha" id="ABBRID0EX6PM" xlink:type="simple">tef1</abbrev></italic>, 1/591 in <italic>CaM</italic>, 9/891 in <italic><abbrev xmlns:xlink="http://www.w3.org/1999/xlink" xlink:title="RNA polymerase largest subunit" id="ABBRID0E56PM" xlink:type="simple">rpb1</abbrev></italic>, 3/879 in <italic><abbrev xmlns:xlink="http://www.w3.org/1999/xlink" xlink:title="RNA polymerase II second largest subunit" id="ABBRID0EEAAO" xlink:type="simple">rpb2</abbrev></italic>, 4/490 in <italic><abbrev xmlns:xlink="http://www.w3.org/1999/xlink" xlink:title="beta-tubulin" id="ABBRID0EJAAO" xlink:type="simple">tub2</abbrev></italic>). The <abbrev xmlns:xlink="http://www.w3.org/1999/xlink" xlink:title="pairwise homoplasy index" id="ABBRID0ENAAO" xlink:type="simple">PHI</abbrev> analysis showed that there was no significant recombination between <italic><tp:taxon-name><tp:taxon-name-part taxon-name-part-type="genus" reg="Fusarium">F.</tp:taxon-name-part><tp:taxon-name-part taxon-name-part-type="species" reg="castaneophilum">castaneophilum</tp:taxon-name-part></tp:taxon-name></italic> isolates and its related species (Φw = 0.7005) (Fig. <xref ref-type="fig" rid="F1">3A</xref>). Morphologically, <italic><tp:taxon-name><tp:taxon-name-part taxon-name-part-type="genus" reg="Fusarium">F.</tp:taxon-name-part><tp:taxon-name-part taxon-name-part-type="species" reg="elaeagni">elaeagni</tp:taxon-name-part></tp:taxon-name></italic> did not produce any pigment, and the aerial mycelium on <abbrev xmlns:xlink="http://www.w3.org/1999/xlink" xlink:title="potato dextrose agar" id="ABBRID0ELBAO" xlink:type="simple">PDA</abbrev> was raised, aerial mycelia dense, sporodochia were grayish-orange, and abundantly formed on carnation leaves. However, <italic><tp:taxon-name><tp:taxon-name-part taxon-name-part-type="genus" reg="Fusarium">F.</tp:taxon-name-part><tp:taxon-name-part taxon-name-part-type="species" reg="castaneophilum">castaneophilum</tp:taxon-name-part></tp:taxon-name></italic> produces a purple pigment, and the mycelium on <abbrev xmlns:xlink="http://www.w3.org/1999/xlink" xlink:title="potato dextrose agar" id="ABBRID0E1BAO" xlink:type="simple">PDA</abbrev> is sparser than the former, no obvious protruding colonies. Microscopically, <italic><tp:taxon-name><tp:taxon-name-part taxon-name-part-type="genus" reg="Fusarium">F.</tp:taxon-name-part><tp:taxon-name-part taxon-name-part-type="species" reg="castaneophilum">castaneophilum</tp:taxon-name-part></tp:taxon-name></italic> has chlamydospores and its aerial phialides are longer than <italic><tp:taxon-name><tp:taxon-name-part taxon-name-part-type="genus" reg="Fusarium">F.</tp:taxon-name-part><tp:taxon-name-part taxon-name-part-type="species" reg="elaeagni">elaeagni</tp:taxon-name-part></tp:taxon-name></italic>, microconidia are slightly larger than <italic><tp:taxon-name><tp:taxon-name-part taxon-name-part-type="genus" reg="Fusarium">F.</tp:taxon-name-part><tp:taxon-name-part taxon-name-part-type="species" reg="elaeagni">elaeagni</tp:taxon-name-part></tp:taxon-name></italic>. Thus, <italic><tp:taxon-name><tp:taxon-name-part taxon-name-part-type="genus" reg="Fusarium">F.</tp:taxon-name-part><tp:taxon-name-part taxon-name-part-type="species" reg="castaneophilum">castaneophilum</tp:taxon-name-part></tp:taxon-name></italic> is recognized as a novel species in <abbrev xmlns:xlink="http://www.w3.org/1999/xlink" xlink:title="Fusarium fujikuro species complex" id="ABBRID0EKDAO" xlink:type="simple">FFSC</abbrev>.</p></tp:treatment-sec><tp:treatment-sec><!--Section generated to contain objects referenced in tp:taxon-treatment.--><fig id="F5" position="float" orientation="portrait"><object-id xmlns:xlink="http://www.w3.org/1999/xlink" content-type="doi" xlink:type="simple">10.3897/mycokeys.112.133472.figure2</object-id><object-id xmlns:xlink="http://www.w3.org/1999/xlink" content-type="arpha" xlink:type="simple">8CF9B3F7-3AED-57E3-A5AA-9B7D820F6DB3</object-id><label>Figure 2.</label><caption><p>Fifty percent majority rule consensus tree from a Bayesian analysis based on a five-locus combined dataset (<italic><abbrev xmlns:xlink="http://www.w3.org/1999/xlink" xlink:title="translation elongation factor 1-alpha" id="ABBRID0EEOPM" xlink:type="simple">tef1</abbrev></italic>, <italic>CaM</italic>, <italic><abbrev xmlns:xlink="http://www.w3.org/1999/xlink" xlink:title="RNA polymerase largest subunit" id="ABBRID0ELOPM" xlink:type="simple">rpb1</abbrev></italic>, <italic><abbrev xmlns:xlink="http://www.w3.org/1999/xlink" xlink:title="RNA polymerase II second largest subunit" id="ABBRID0EQOPM" xlink:type="simple">rpb2</abbrev></italic>, and <italic><abbrev xmlns:xlink="http://www.w3.org/1999/xlink" xlink:title="beta-tubulin" id="ABBRID0EVOPM" xlink:type="simple">tub2</abbrev></italic>) showing the phylogenetic relationships of species within the <italic><tp:taxon-name><tp:taxon-name-part taxon-name-part-type="genus" reg="Fusarium">Fusarium</tp:taxon-name-part><tp:taxon-name-part taxon-name-part-type="species" reg="fujikuroi">fujikuroi</tp:taxon-name-part></tp:taxon-name></italic> species complex (<abbrev xmlns:xlink="http://www.w3.org/1999/xlink" xlink:title="Fusarium fujikuro species complex" id="ABBRID0EEPPM" xlink:type="simple">FFSC</abbrev>). The Bayesian posterior probabilities (PP &gt; 0.9) and PhyML Bootstrap support values (BS &gt; 50) are displayed at the nodes (PP/<abbrev xmlns:xlink="http://www.w3.org/1999/xlink" xlink:title="Maximum Likelihood" id="ABBRID0EIPPM" xlink:type="simple">ML</abbrev>). The tree was rooted to <italic><tp:taxon-name><tp:taxon-name-part taxon-name-part-type="genus" reg="Fusarium">F.</tp:taxon-name-part><tp:taxon-name-part taxon-name-part-type="species" reg="nirenbergiae">nirenbergiae</tp:taxon-name-part></tp:taxon-name></italic> (CBS 744.97). New species are indicated in bold, ex-type cultures with ‘T’, epi-type with ‘ET’, neotype with ‘NT’.</p></caption><graphic xmlns:xlink="http://www.w3.org/1999/xlink" xlink:href="mycokeys-112-127-g002.jpg" position="float" orientation="portrait" xlink:type="simple" id="oo_1221159.jpg"><uri content-type="original_file" xlink:type="simple">https://binary.pensoft.net/fig/1221159</uri></graphic></fig><fig id="F1" position="float" orientation="portrait"><object-id xmlns:xlink="http://www.w3.org/1999/xlink" content-type="doi" xlink:type="simple">10.3897/mycokeys.112.133472.figure3</object-id><object-id xmlns:xlink="http://www.w3.org/1999/xlink" content-type="arpha" xlink:type="simple">95376EF4-0684-5350-AEE0-9107DD9AB3ED</object-id><label>Figure 3.</label><caption><p>The results of the pairwise homoplasy index (<abbrev xmlns:xlink="http://www.w3.org/1999/xlink" xlink:title="pairwise homoplasy index" id="ABBRID0ECUPM" xlink:type="simple">PHI</abbrev>) test for two newly described taxa and closely related species were obtained from the five-locus concatenated datasets (<italic><abbrev xmlns:xlink="http://www.w3.org/1999/xlink" xlink:title="translation elongation factor 1-alpha" id="ABBRID0EHUPM" xlink:type="simple">tef1</abbrev></italic>, <italic>CaM</italic>, <italic><abbrev xmlns:xlink="http://www.w3.org/1999/xlink" xlink:title="RNA polymerase largest subunit" id="ABBRID0EOUPM" xlink:type="simple">rpb1</abbrev></italic>, <italic><abbrev xmlns:xlink="http://www.w3.org/1999/xlink" xlink:title="RNA polymerase II second largest subunit" id="ABBRID0ETUPM" xlink:type="simple">rpb2</abbrev></italic>, and <italic><abbrev xmlns:xlink="http://www.w3.org/1999/xlink" xlink:title="beta-tubulin" id="ABBRID0EYUPM" xlink:type="simple">tub2</abbrev></italic>), using both LogDet transformation and splits decomposition <bold>A</bold> the <abbrev xmlns:xlink="http://www.w3.org/1999/xlink" xlink:title="pairwise homoplasy index" id="ABBRID0E5UPM" xlink:type="simple">PHI</abbrev> of <italic><tp:taxon-name><tp:taxon-name-part taxon-name-part-type="genus" reg="Fusarium">Fusarium</tp:taxon-name-part><tp:taxon-name-part taxon-name-part-type="species" reg="castaneophilum">castaneophilum</tp:taxon-name-part></tp:taxon-name></italic> sp. nov. with their phylogenetically related isolates or species <bold>B</bold> the <abbrev xmlns:xlink="http://www.w3.org/1999/xlink" xlink:title="pairwise homoplasy index" id="ABBRID0EPVPM" xlink:type="simple">PHI</abbrev> of <italic><tp:taxon-name><tp:taxon-name-part taxon-name-part-type="genus" reg="Fusarium">Fusarium</tp:taxon-name-part><tp:taxon-name-part taxon-name-part-type="species" reg="rubicola">rubicola</tp:taxon-name-part></tp:taxon-name></italic> sp. nov. with their phylogenetically related isolates or species. <abbrev xmlns:xlink="http://www.w3.org/1999/xlink" xlink:title="pairwise homoplasy index" id="ABBRID0E5VPM" xlink:type="simple">PHI</abbrev> test results (Φw) &lt; 0.05 indicate significant recombination within the dataset.</p></caption><graphic xmlns:xlink="http://www.w3.org/1999/xlink" xlink:href="mycokeys-112-127-g003.jpg" position="float" orientation="portrait" xlink:type="simple" id="oo_1221160.jpg"><uri content-type="original_file" xlink:type="simple">https://binary.pensoft.net/fig/1221160</uri></graphic></fig></tp:treatment-sec></tp:taxon-treatment>
