# Supplementary material for: ﻿Morphological and phylogenetic analyses reveal two new species of the Fusariumfujikuroi (Hypocreales, Nectriaceae) species complex in China
Source: MycoKeys. 2025 Jan 16;112:127–63. doi: 10.3897/mycokeys.112.133472 (PMC11758097; doi:10.3897/mycokeys.112.133472)
Supplement: XML Treatment for Fusarium rubicola [file mycokeys.112.133472-treatment2.xml]

<!DOCTYPE tp:taxon-treatment
  PUBLIC "-//TaxonX//DTD Taxonomic Treatment Publishing DTD v0 20100105//EN" "tax-treatment-NSO.dtd">
<tp:taxon-treatment xmlns:tp="http://www.plazi.org/taxpub"><tp:treatment-meta><kwd-group><label>Taxon classification</label><kwd>
                <named-content content-type="kingdom">Fungi</named-content>
              </kwd><kwd>
                <named-content content-type="order">Hypocreales</named-content>
              </kwd><kwd>
                <named-content content-type="family">Nectriaceae</named-content>
              </kwd></kwd-group><mixed-citation publication-type="journal"><person-group><name><surname>Zhang</surname><given-names>Mingwei</given-names></name><name><surname>Peng</surname><given-names>Cheng</given-names></name><name><surname>Li</surname><given-names>Shuji</given-names></name><name><surname>Tian</surname><given-names>Chengming</given-names></name></person-group><article-title>﻿Morphological and phylogenetic analyses reveal two new species of the <italic><tp:taxon-name><tp:taxon-name-part taxon-name-part-type="genus" reg="Fusarium">Fusarium</tp:taxon-name-part><tp:taxon-name-part taxon-name-part-type="species" reg="fujikuroi">fujikuroi</tp:taxon-name-part></tp:taxon-name></italic> (<tp:taxon-name><tp:taxon-name-part taxon-name-part-type="order">Hypocreales</tp:taxon-name-part></tp:taxon-name>, <tp:taxon-name><tp:taxon-name-part taxon-name-part-type="family">Nectriaceae</tp:taxon-name-part></tp:taxon-name>) species complex in China</article-title><source>MycoKeys</source><day>16</day><month>01</month><year>2025</year><volume>112</volume><fpage>127</fpage><lpage>163</lpage><pub-id pub-id-type="doi">10.3897/mycokeys.112.133472</pub-id></mixed-citation></tp:treatment-meta><tp:nomenclature><label>﻿</label><tp:taxon-name>
              <object-id xmlns:xlink="http://www.w3.org/1999/xlink" content-type="arpha" xlink:type="simple">BFB4BE57-4105-5A42-A0BA-FE0ABA74D807</object-id>
              <tp:taxon-name-part taxon-name-part-type="genus" reg="Fusarium">Fusarium</tp:taxon-name-part>
              <tp:taxon-name-part taxon-name-part-type="species" reg="rubicola">rubicola</tp:taxon-name-part>
              <object-id xmlns:xlink="http://www.w3.org/1999/xlink" content-type="mycobank" xlink:type="simple"> 854422</object-id>
            </tp:taxon-name><tp:taxon-authority>M.W. Zhang &amp; C.M. Tian</tp:taxon-authority><tp:taxon-status xmlns:xlink="http://www.w3.org/1999/xlink" xlink:type="simple">sp. nov.</tp:taxon-status><xref ref-type="fig" rid="F3">Fig. 5</xref></tp:nomenclature><tp:treatment-sec sec-type="material" id="SECID0E3EAO"><title>Type.</title><p>China • Shaanxi Province, Ningshan County Huoditang Shibazhang Waterfall Park (<named-content xmlns:xlink="http://www.w3.org/1999/xlink" content-type="dwc:verbatimCoordinates" xlink:type="simple"><named-content content-type="geo-json" specific-use="{&#34;type&#34;:&#34;Point&#34;,&#34;coordinates&#34;:[108.369425,33.398953]}" id="NCID0EFFAO" xlink:type="simple">33°23'56.23"N, 108°22'9.93"E</named-content></named-content>), on leaf of <italic><tp:taxon-name><tp:taxon-name-part taxon-name-part-type="genus" reg="Rubus">Rubus</tp:taxon-name-part><tp:taxon-name-part taxon-name-part-type="species" reg="lambertianus">lambertianus</tp:taxon-name-part></tp:taxon-name></italic>, 19 Jul 2021, S.J. Li, holotype BJFC-H187, ex-type living culture <abbrev xmlns:xlink="http://www.w3.org/1999/xlink" xlink:title="China Forestry Culture Collection Center" id="ABBRID0EVFAO" xlink:type="simple">CFCC</abbrev> 70819.</p><fig id="F3" position="float" orientation="portrait"><object-id xmlns:xlink="http://www.w3.org/1999/xlink" content-type="doi" xlink:type="simple">10.3897/mycokeys.112.133472.figure5</object-id><object-id xmlns:xlink="http://www.w3.org/1999/xlink" content-type="arpha" xlink:type="simple">D3A1B9D1-3EB5-5F54-A429-CD853BDA771C</object-id><label>Figure 5.</label><caption><p><italic><tp:taxon-name><tp:taxon-name-part taxon-name-part-type="genus" reg="Fusarium">Fusarium</tp:taxon-name-part><tp:taxon-name-part taxon-name-part-type="species" reg="rubicola">rubicola</tp:taxon-name-part></tp:taxon-name></italic> (ex-type culture <abbrev xmlns:xlink="http://www.w3.org/1999/xlink" xlink:title="China Forestry Culture Collection Center" id="ABBRID0EMGAO" xlink:type="simple">CFCC</abbrev> 70816) <bold>A</bold> colony on <abbrev xmlns:xlink="http://www.w3.org/1999/xlink" xlink:title="potato dextrose agar" id="ABBRID0ESGAO" xlink:type="simple">PDA</abbrev><bold>B</bold> colony on OA <bold>C</bold> colony on SNA <bold>D–F</bold> aerial conidiophores, phialides, and aerial conidia <bold>G, H</bold> aerial microconidia <bold>I, J</bold> chlamydospores <bold>K, L</bold> aerial macroconidia. Scale bars: 10 μm (<bold>D–K</bold>).</p></caption><graphic xmlns:xlink="http://www.w3.org/1999/xlink" xlink:href="mycokeys-112-127-g005.jpg" position="float" orientation="portrait" xlink:type="simple" id="oo_1221162.jpg"><uri content-type="original_file" xlink:type="simple">https://binary.pensoft.net/fig/1221162</uri></graphic></fig></tp:treatment-sec><tp:treatment-sec sec-type="etymology" id="SECID0EJHAO"><title>Etymology.</title><p>Named after the host genus from which it was isolated, <italic><tp:taxon-name><tp:taxon-name-part taxon-name-part-type="genus" reg="Rubus">Rubus</tp:taxon-name-part></tp:taxon-name></italic>.</p></tp:treatment-sec><tp:treatment-sec sec-type="description" id="SECID0EWHAO"><title>Description.</title><p>Conidiophores in aerial mycelia, 27–90 μm tall, straight or flexuous, smooth- and thin-walled, unbranched, sympodial or irregularly branched, bearing terminal or lateral phialides; aerial phialides polyphialides, subulate to subcylindric, smooth- and thin-walled, periclinal thickening inconspicuous or absent, 5.9–35.8 × 1.9–4.3 μm; aerial conidia hyaline, smooth- and thin-walled, of two types: (a) microconidia ellipsoidal to clavate, aseptate, 7.9–42.7 × 1.7–4.3 μm (av. ± sd. 22.6 ± 7.6 × 3.0 ± 0.6 μm), clustering in discrete false heads at the phialide tips; (b) macroconidia slightly clavate to falcate, straight or gently dorsiventrally curved, with a blunt to slightly papillate apical cell and a blunt to gently notched basal cell, smooth- and thin-walled, 1–3-septate; 1-septate conidia: 15.9–41.5 × 2.7–5.1 μm (av. ± sd. 24.9 ± 4.4 × 4 ± 0.5 μm); 2-septate conidia: 27–51 × 2.9–6.4 μm (av. ± sd. 36.7 ± 5.6 × 4.6 ± 0.8 μm); 3-septate conidia: 26.9–82 × 2.1–6.3 μm (av. ± sd. 53.7 ± 11.7 × 4.6 ± 0.9 μm). Chlamydospores abundant, globose, subglobose to ovoid, subhyaline, smooth-walled, intercalary, solitary, in pairs or forming chains, 7.4–14.9 μm diam. Sporodochia not observed.</p></tp:treatment-sec><tp:treatment-sec sec-type="description" id="SECID0E2HAO"><title>Culture characteristics.</title><p>Colonies on <abbrev xmlns:xlink="http://www.w3.org/1999/xlink" xlink:title="potato dextrose agar" id="ABBRID0EBIAO" xlink:type="simple">PDA</abbrev> growing in the dark reaching 7.8–8.0 cm diam after 7 days at 25 °C, optimal 25–30 °C (after 7 days), raised, aerial mycelia dense, colony margin entire, surface pale violet to mauve in the center, pale luteous to white at the margin; reverse livid purple in the center, pure yellow at the margin. Colonies on OA growing in the dark reaching 7.0–7.2 cm diam after 7 days at 25 °C, raised, aerial mycelia dense, colony margin crimp, surface pale purple in the center, white at the marginwhite; reverse vinaceous purple in the center, pale luteous at the margin. Colonies on SNA grown in the dark reaching 6.0–6.2 cm diam after 7 days at 25 °C, slightly raised, aerial mycelia scant, colony margin entire, white; reverse white. Pigment and odor absent.</p></tp:treatment-sec><tp:treatment-sec sec-type="notes" id="SECID0EFIAO"><title>Notes.</title><p>The isolates of <italic><tp:taxon-name><tp:taxon-name-part taxon-name-part-type="genus" reg="Fusarium">F.</tp:taxon-name-part><tp:taxon-name-part taxon-name-part-type="species" reg="rubicola">rubicola</tp:taxon-name-part></tp:taxon-name></italic> were phylogenetically closely related to <italic><tp:taxon-name><tp:taxon-name-part taxon-name-part-type="genus" reg="Fusarium">F.</tp:taxon-name-part><tp:taxon-name-part taxon-name-part-type="species" reg="fractiflexum">fractiflexum</tp:taxon-name-part></tp:taxon-name></italic> (ex-type, NRRL 28852) isolated from <italic><tp:taxon-name><tp:taxon-name-part taxon-name-part-type="genus" reg="Cymbidium">Cymbidium</tp:taxon-name-part></tp:taxon-name></italic> ssp. in Japan (Fig. <xref ref-type="fig" rid="F5">2</xref>). There were 15 nucleotide position differences between the two species (8/667 in <italic><abbrev xmlns:xlink="http://www.w3.org/1999/xlink" xlink:title="translation elongation factor 1-alpha" id="ABBRID0ENJAO" xlink:type="simple">tef1</abbrev></italic>, 2/645 in <italic>CaM</italic>, 5/865 in <italic><abbrev xmlns:xlink="http://www.w3.org/1999/xlink" xlink:title="RNA polymerase largest subunit" id="ABBRID0EUJAO" xlink:type="simple">rpb1</abbrev></italic>). The <abbrev xmlns:xlink="http://www.w3.org/1999/xlink" xlink:title="pairwise homoplasy index" id="ABBRID0EYJAO" xlink:type="simple">PHI</abbrev> analysis showed that there was no significant recombination between <italic><tp:taxon-name><tp:taxon-name-part taxon-name-part-type="genus" reg="Fusarium">F.</tp:taxon-name-part><tp:taxon-name-part taxon-name-part-type="species" reg="rubicola">rubicola</tp:taxon-name-part></tp:taxon-name></italic> isolates and its related species (Φw = 1.0) (Fig. <xref ref-type="fig" rid="F1">3B</xref>). Morphologically, <italic><tp:taxon-name><tp:taxon-name-part taxon-name-part-type="genus" reg="Fusarium">F.</tp:taxon-name-part><tp:taxon-name-part taxon-name-part-type="species" reg="fractiflexum">fractiflexum</tp:taxon-name-part></tp:taxon-name></italic> forms yellowish colonies, while <italic><tp:taxon-name><tp:taxon-name-part taxon-name-part-type="genus" reg="Fusarium">F.</tp:taxon-name-part><tp:taxon-name-part taxon-name-part-type="species" reg="rubicola">rubicola</tp:taxon-name-part></tp:taxon-name></italic> forms purple colonies on the <abbrev xmlns:xlink="http://www.w3.org/1999/xlink" xlink:title="potato dextrose agar" id="ABBRID0EBLAO" xlink:type="simple">PDA</abbrev>. Microscopically, the microconidia of <italic><tp:taxon-name><tp:taxon-name-part taxon-name-part-type="genus" reg="Fusarium">F.</tp:taxon-name-part><tp:taxon-name-part taxon-name-part-type="species" reg="fractiflexum">fractiflexum</tp:taxon-name-part></tp:taxon-name></italic> are 0–3 septate, forming zigzag-like conidial chains, without chlamydospores. Nevertheless, the microconidia of <italic><tp:taxon-name><tp:taxon-name-part taxon-name-part-type="genus" reg="Fusarium">F.</tp:taxon-name-part><tp:taxon-name-part taxon-name-part-type="species" reg="rubicola">rubicola</tp:taxon-name-part></tp:taxon-name></italic> are aseptate, lack zigzag-like conidial chains, and inherence chlamydospores. In conclusion, the phylogenetic and morphological evidence support this fungus being a new species within the <abbrev xmlns:xlink="http://www.w3.org/1999/xlink" xlink:title="Fusarium fujikuro species complex" id="ABBRID0E2LAO" xlink:type="simple">FFSC</abbrev>.</p></tp:treatment-sec><tp:treatment-sec><!--Section generated to contain objects referenced in tp:taxon-treatment.--><fig id="F5" position="float" orientation="portrait"><object-id xmlns:xlink="http://www.w3.org/1999/xlink" content-type="doi" xlink:type="simple">10.3897/mycokeys.112.133472.figure2</object-id><object-id xmlns:xlink="http://www.w3.org/1999/xlink" content-type="arpha" xlink:type="simple">8CF9B3F7-3AED-57E3-A5AA-9B7D820F6DB3</object-id><label>Figure 2.</label><caption><p>Fifty percent majority rule consensus tree from a Bayesian analysis based on a five-locus combined dataset (<italic><abbrev xmlns:xlink="http://www.w3.org/1999/xlink" xlink:title="translation elongation factor 1-alpha" id="ABBRID0EEOPM" xlink:type="simple">tef1</abbrev></italic>, <italic>CaM</italic>, <italic><abbrev xmlns:xlink="http://www.w3.org/1999/xlink" xlink:title="RNA polymerase largest subunit" id="ABBRID0ELOPM" xlink:type="simple">rpb1</abbrev></italic>, <italic><abbrev xmlns:xlink="http://www.w3.org/1999/xlink" xlink:title="RNA polymerase II second largest subunit" id="ABBRID0EQOPM" xlink:type="simple">rpb2</abbrev></italic>, and <italic><abbrev xmlns:xlink="http://www.w3.org/1999/xlink" xlink:title="beta-tubulin" id="ABBRID0EVOPM" xlink:type="simple">tub2</abbrev></italic>) showing the phylogenetic relationships of species within the <italic><tp:taxon-name><tp:taxon-name-part taxon-name-part-type="genus" reg="Fusarium">Fusarium</tp:taxon-name-part><tp:taxon-name-part taxon-name-part-type="species" reg="fujikuroi">fujikuroi</tp:taxon-name-part></tp:taxon-name></italic> species complex (<abbrev xmlns:xlink="http://www.w3.org/1999/xlink" xlink:title="Fusarium fujikuro species complex" id="ABBRID0EEPPM" xlink:type="simple">FFSC</abbrev>). The Bayesian posterior probabilities (PP &gt; 0.9) and PhyML Bootstrap support values (BS &gt; 50) are displayed at the nodes (PP/<abbrev xmlns:xlink="http://www.w3.org/1999/xlink" xlink:title="Maximum Likelihood" id="ABBRID0EIPPM" xlink:type="simple">ML</abbrev>). The tree was rooted to <italic><tp:taxon-name><tp:taxon-name-part taxon-name-part-type="genus" reg="Fusarium">F.</tp:taxon-name-part><tp:taxon-name-part taxon-name-part-type="species" reg="nirenbergiae">nirenbergiae</tp:taxon-name-part></tp:taxon-name></italic> (CBS 744.97). New species are indicated in bold, ex-type cultures with ‘T’, epi-type with ‘ET’, neotype with ‘NT’.</p></caption><graphic xmlns:xlink="http://www.w3.org/1999/xlink" xlink:href="mycokeys-112-127-g002.jpg" position="float" orientation="portrait" xlink:type="simple" id="oo_1221159.jpg"><uri content-type="original_file" xlink:type="simple">https://binary.pensoft.net/fig/1221159</uri></graphic></fig><fig id="F1" position="float" orientation="portrait"><object-id xmlns:xlink="http://www.w3.org/1999/xlink" content-type="doi" xlink:type="simple">10.3897/mycokeys.112.133472.figure3</object-id><object-id xmlns:xlink="http://www.w3.org/1999/xlink" content-type="arpha" xlink:type="simple">95376EF4-0684-5350-AEE0-9107DD9AB3ED</object-id><label>Figure 3.</label><caption><p>The results of the pairwise homoplasy index (<abbrev xmlns:xlink="http://www.w3.org/1999/xlink" xlink:title="pairwise homoplasy index" id="ABBRID0ECUPM" xlink:type="simple">PHI</abbrev>) test for two newly described taxa and closely related species were obtained from the five-locus concatenated datasets (<italic><abbrev xmlns:xlink="http://www.w3.org/1999/xlink" xlink:title="translation elongation factor 1-alpha" id="ABBRID0EHUPM" xlink:type="simple">tef1</abbrev></italic>, <italic>CaM</italic>, <italic><abbrev xmlns:xlink="http://www.w3.org/1999/xlink" xlink:title="RNA polymerase largest subunit" id="ABBRID0EOUPM" xlink:type="simple">rpb1</abbrev></italic>, <italic><abbrev xmlns:xlink="http://www.w3.org/1999/xlink" xlink:title="RNA polymerase II second largest subunit" id="ABBRID0ETUPM" xlink:type="simple">rpb2</abbrev></italic>, and <italic><abbrev xmlns:xlink="http://www.w3.org/1999/xlink" xlink:title="beta-tubulin" id="ABBRID0EYUPM" xlink:type="simple">tub2</abbrev></italic>), using both LogDet transformation and splits decomposition <bold>A</bold> the <abbrev xmlns:xlink="http://www.w3.org/1999/xlink" xlink:title="pairwise homoplasy index" id="ABBRID0E5UPM" xlink:type="simple">PHI</abbrev> of <italic><tp:taxon-name><tp:taxon-name-part taxon-name-part-type="genus" reg="Fusarium">Fusarium</tp:taxon-name-part><tp:taxon-name-part taxon-name-part-type="species" reg="castaneophilum">castaneophilum</tp:taxon-name-part></tp:taxon-name></italic> sp. nov. with their phylogenetically related isolates or species <bold>B</bold> the <abbrev xmlns:xlink="http://www.w3.org/1999/xlink" xlink:title="pairwise homoplasy index" id="ABBRID0EPVPM" xlink:type="simple">PHI</abbrev> of <italic><tp:taxon-name><tp:taxon-name-part taxon-name-part-type="genus" reg="Fusarium">Fusarium</tp:taxon-name-part><tp:taxon-name-part taxon-name-part-type="species" reg="rubicola">rubicola</tp:taxon-name-part></tp:taxon-name></italic> sp. nov. with their phylogenetically related isolates or species. <abbrev xmlns:xlink="http://www.w3.org/1999/xlink" xlink:title="pairwise homoplasy index" id="ABBRID0E5VPM" xlink:type="simple">PHI</abbrev> test results (Φw) &lt; 0.05 indicate significant recombination within the dataset.</p></caption><graphic xmlns:xlink="http://www.w3.org/1999/xlink" xlink:href="mycokeys-112-127-g003.jpg" position="float" orientation="portrait" xlink:type="simple" id="oo_1221160.jpg"><uri content-type="original_file" xlink:type="simple">https://binary.pensoft.net/fig/1221160</uri></graphic></fig></tp:treatment-sec></tp:taxon-treatment>
